# Supplementary material for: Features of fibrosis regression abound in “non-cirrhotic” patients with resected hepatocellular carcinoma
Source: PLoS One. 2022 May 12;17(5):e0267474. doi: 10.1371/journal.pone.0267474 (PMC9098014; doi:10.1371/journal.pone.0267474)
Supplement: S1 Table — Clinical-pathologic parameters for study (A) and control (B) cases. (XLSX) [file pone.0267474.s001.xlsx]

## Sheet: Table S1. Fibro Regress in HCC
ID	Clinical					Biochemistry (taken at least 2 years prior to development of HCC)					Histology						Features of regression (Hepatic repair complex or HRC, 1= present)										CD34 immunohistochemistry	HALO image analysis
Study ID	Surgery type	Chronic liver disease	Treatment prior to resection	Viral status before resection	Diabetes (1=yes)	ALT	AST	Albumin	Bili	Platelets	Lobular Inflame (grade 0-3)	Portal inflame (grade 0-3)	Steatosis (% volume)	Fibrosis (Lannec stage 1-4C, where 4=4A, 5=4B, 6=4C)	Active steatohepatitis on histology (1=yes)	Comment	Perforated septa	Aberrant central veins	Hepatocytes in portal tracts	Minute regenerative nodules	Portal tract remnant	Delicate periportal fibrous spikes	Hepatic vein remnants with prolapse	Isolated thick collagen fibers	Total features	Low vs High HRC features	Circumferential CD34 nodule (1=yes)	CD34 stain to hepatocyte by volume (%)
1	Segment	HBV	-	HBV DNA 7.8E5 IU/mL, HbeAg-ve	0						0	2	0	3	0		1	1	1	1	1	1	0	1	7	1	1	7.03517
2	Lobe	HBV	Lamuvidine	HBV DNA 8.1E6 IU/mL prior to treatment (initiated before resection), DNA became undetectable (after resection)	0						0	2	0	3	0		1	1	1	1	0	1	0	0	5	1	0	4.01734
3	Lobe	NAFLD	Insulin	N/A	1	24	17	46	8		0	2	0	0	0	Steatosis on radiology	0	0	0	0	0	0	0	0	0	0	0	1.93209
4	Segment	HCV	-	Unknown	1	222	103	24		113	1	1	15	4	1		1	0	1	1	1	1	0	0	5	1	1	7.40324
5	Lobe	-	-	N/A	0						0	1	0	1	0		0	0	0	0	0	0	0	0	0	0	0	2.92686
6	Lobe	HCV+ALD	Abstinent x 1 year	Unknown	1	132	65		6	230	0	1	60	5	0		1	1	1	1	0	0	0	0	4	1	1	5.21103
7	Wedge	-	-	N/A	1						0	0	0	0	0		0	0	0	0	0	0	0	0	0	0	0	2.73623
8	Segment	NAFLD	Metformin	N/A	1	28	22	43	13	245	0	0	10	0	0		0	0	0	0	0	0	0	0	0	0	0	3.30993
9	Segment	HCV	-	HCV RNA 9E5 IU/mL	0	22	30	39	7	145	0	1	5	3	0		1	0	1	0	0	0	0	0	2	0	1	3.34388
10	Lobe	NAFLD	-	N/A	1	108	119	35	11	153	1	1	5	2	1		1	1	1	0	1	1	0	1	6	1	1	3.6107
11	Segment	HCV+ALD	Spontaneous HCV clearance, not abstinent from EtOH	HCV-Ab positive, undetectable RNA	1						0	1	10	3	0		1	0	1	1	1	1	1	0	6	1	1	3.78512
12	Lobe	HBV	-	Dx after resection (HBV DNA 400 IU/mL)	0	27	25			127	0	2	0	3	0		1	0	1	0	0	0	0	0	2	0	0	2.67125
13	Lobe	HCV		Dx after resection (HCV RNA 5.6E6 IU/mL)	0	111			10	211	0	2	0	1	0		1	0	1	0	1	1	0	0	4	1	0	3.40455
14	Lobe	NAFLD	-	N/A	0	27	22			172	0	0	10	0	0		0	0	0	0	0	0	0	0	0	0	0	3.15566
15	Lobe	ALD	Decreased EtOH x 10 yrs	N/A	1						0	0	10	3	0		1	1	1	0	1	1	0	1	6	1	0	2.28408
16	Wedge	ALD	Abstinent x many years	N/A	0	38			15	191	0	0	5	5	0		1	1	1	0	1	0	0	1	5	1	1	4.5877
17	Segment	-	-	N/A	1						0	0	0	1	0		1	1	1	0	1	1	1	1	7	1	0	2.4406
18	Lobe	HCV	-	2.5E5 IU/mL (tested after resection)	0	54	47	41	14	199	0	2	0	1	0		1	1	1	0	1	1	1	1	7	1	0	2.59759
19	Segment	ALD	Decreased EtOH x several years	N/A	1	34				203	0	0	10	3	0		1	1	1	1	1	1	1	1	8	1	0	3.39624
20	Segment	HCV+ALD	Peg-inteferon/ribavirin	SVR	0						0	2	0	3	0		1	1	1	1	1	1	1	1	8	1	1	5.22287
21	Wedge	HCV	-	2.5E5 IU/mL before surgery	0	13	27	36	22	175	0	1	0	6	0		1	1	1	1	1	1	0	1	7	1	1	10.3122
22	Segment	-	-	N/A	0						0	2	0	2	0		1	1	1	0	1	1	1	1	7	1	0	8.2786
23	Lobe	HBV	Spontaneous HbsAg clearance 6 years prior to HCC	Chronic HBV x >=22 yrs, spontaneous seroconversion to HbsAg negative, DNA undetectable	1	18	24	48	18	180	0	1	0	3	0		1	1	1	0	1	1	0	1	6	1	0	3.07142
24	Lobe	ALD	-	N/A	0						0	0	5	0	0		0	0	0	0	0	0	0	0	0	0	0	3.56396
25	Segment	HCV	Peg-inteferon/ribavirin	SVR	1	31	24		10	152	0	1	5	4	0		1	1	1	1	1	1	0	1	7	1	1	4.77161
26	Wedge	NAFLD	-	N/A	1						0	1	50	3	0		1	1	1	0	1	1	0	1	6	1	1	3.50083
27	Segment	HCV	Harvoni	SVR	0	53	42	35	10	192	0	1	0	3	0		1	1	1	1	1	1	1	0	7	1	1	5.57424
28	Wedge	HCV+ALD	Failed Harvoni, abstinent x 2 yrs	2.25E5 IU/mL to undetectable to relapse 2 E4 IU/mL 9 months after treatment	0	65	65	36	23	119	0	2	0	4	0		1	1	1	1	1	0	0	0	5	1	1	4.65535
29	Lobe	ALD	Abstinent	N/A	0						0	0	0	1	0		0	1	1	0	1	1	1	1	6	1	0	2.73508
30	Segment	ALD	-	N/A	0	54	81		33	22	0	1	0	5	0		1	1	1	1	1	1	0	0	6	1	1	6.25996
31	Segment	ALD	Decreased EtOH x 25 yrs	N/A	1						0	0	0	1	0		0	1	1	0	1	1	0	1	5	1	1	3.16145
32	Segment	NAFLD	Gliclazide	N/A	1						0	1	15	1	0		0	0	1	0	1	0	0	0	2	0	0	3.31024
33	Wedge	NAFLD	-	N/A	1						0	1	5	3	0		1	1	1	1	1	1	0	1	7	1	1	5.68097
34	Segment	ALD	Decreased x 0.5 yr	N/A	0	38			16	156	0	0	33	3	0		1	0	1	0	1	1	1	1	6	1	1	3.55
35	Segment	-	-	N/A	1	50	57		29	289	0	1	0	1	0		1	0	0	0	1	1	1	1	5	1	1	4.43
36	Wedge	NAFLD+A1AT	5% weight loss	N/A	0	36			11	253	1	1	15	3	1		1	0	1	0	1	0	1	1	5	1	0	2.89
37	Segment	NAFLD	-	N/A	0						1	1	5	1	1		1	1	0	0	1	0	1	1	5	1	0	2.17
