# Supplementary material for: Features of fibrosis regression abound in “non-cirrhotic” patients with resected hepatocellular carcinoma
Source: PLoS One. 2022 May 12;17(5):e0267474. doi: 10.1371/journal.pone.0267474 (PMC9098014; doi:10.1371/journal.pone.0267474)
Supplement: S2 Table — (XLSX) [file pone.0267474.s002.xlsx]

## Sheet: Table S2. Control cases
Study ID	Liver Disease	Fibrosis stage	Perforated septa	Isolated thick collagen fibers	Delicate periportal fibrous spikes	Hepatic vein remnants with prolapse	Hepatocytes in portal tracts	Minute regenerative nodules	Aberrant central veins	Portal tract remnant	Total Features
Control 1	NASH	2	1	0	0	1	0	0	0	0	2
Control 2	HCV	4	0	0	0	0	1	0	0	0	1
Control 3	ALD	1	0	0	0	0	0	0	0	0	0
Control 4	HCV	1	0	0	0	0	0	0	0	0	0
Control 5	ALD	3	0	0	0	0	1	0	0	0	1
Control 6	NASH	3	0	0	0	0	0	0	0	0	0
Control 7	HBV	3	1	0	0	0	0	0	0	0	1
Control 8	ALD	4	0	0	0	0	0	1	0	0	1
Control 9	NASH	1	0	0	0	0	0	0	0	0	0
Control 10	HCV	3	0	0	0	0	0	0	0	0	0
